# Supplementary material for: Quantifying peatland land use and CO2 emissions in Irish raised bogs: mapping insights using Sentinel-2 data and Google Earth Engine
Source: Sci Rep. 2024 Jan 12;14:1171. doi: 10.1038/s41598-024-51660-0 (PMC10786884; doi:10.1038/s41598-024-51660-0)
Supplement: Supplementary file 2 — Supplementary Information 2. [file 41598_2024_51660_MOESM2_ESM.zip › RF_S2_LU_5_11_23.tfw]

10.0000000000
0.0000000000
0.0000000000
-10.0000000000
-109645.0000000000
518325.0000000000
