# Supplementary material for: Quantifying peatland land use and CO2 emissions in Irish raised bogs: mapping insights using Sentinel-2 data and Google Earth Engine
Source: Sci Rep. 2024 Jan 12;14:1171. doi: 10.1038/s41598-024-51660-0 (PMC10786884; doi:10.1038/s41598-024-51660-0)
Supplement: Supplementary file 2 — Supplementary Information 2. [file 41598_2024_51660_MOESM2_ESM.zip › RF_S2_LU_5_11_23.tif.aux.xml]

<PAMDataset>
  <Metadata>
    <MDI key="DataType">Generic</MDI>
  </Metadata>
  <Metadata domain="Esri">
    <MDI key="PyramidResamplingType">NEAREST</MDI>
  </Metadata>
  <PAMRasterBand band="1">
    <Histograms>
      <HistItem>
        <HistMin>-0.5</HistMin>
        <HistMax>7.5</HistMax>
        <BucketCount>8</BucketCount>
        <IncludeOutOfRange>1</IncludeOutOfRange>
        <Approximate>0</Approximate>
        <HistCounts>0|6304673|4187673|728085|10811538|24410016|6072388|532816</HistCounts>
      </HistItem>
    </Histograms>
    <Metadata>
      <MDI key="RepresentationType">THEMATIC</MDI>
      <MDI key="STATISTICS_COVARIANCES">2.371079282335617</MDI>
      <MDI key="STATISTICS_EXCLUDEDVALUES"></MDI>
      <MDI key="STATISTICS_MAXIMUM">7</MDI>
      <MDI key="STATISTICS_MEAN">4.1910711988906</MDI>
      <MDI key="STATISTICS_MEDIAN">5.000000</MDI>
      <MDI key="STATISTICS_MINIMUM">1</MDI>
      <MDI key="STATISTICS_SKIPFACTORX">1</MDI>
      <MDI key="STATISTICS_SKIPFACTORY">1</MDI>
      <MDI key="STATISTICS_STDDEV">1.5398309265421</MDI>
    </Metadata>
  </PAMRasterBand>
</PAMDataset>
